# Supplementary material for: Nanoparticle-Containing Hyaluronate Solution for Improved Lubrication of Orthopedic Ceramics
Source: Polymers (Basel). 2022 Aug 25;14(17):3485. doi: 10.3390/polym14173485 (PMC9460720; doi:10.3390/polym14173485)
Supplement: Supplementary file 1 [file polymers-14-03485-s001.zip]

Archive with 1 entries (1 files):
- polymers-1870059-supplementary.pdf
